# Supplementary material for: Putative Transcriptional Regulation of HaWRKY33-AOA251SVV7 Complex-Mediated Sunflower Head Rot by Transcriptomics and Proteomics
Source: Plants (Basel). 2025 Sep 29;14(19):3018. doi: 10.3390/plants14193018 (PMC12526259; doi:10.3390/plants14193018)
Supplement: Supplementary file 1 [file plants-14-03018-s001.zip]

Archive with 1 entries (1 files):
- plants-3858401-supplementary.pdf
